# Supplementary material for: Placental Tissue Calcification and Its Molecular Pathways in Female Patients with Late-Onset Preeclampsia
Source: Biomolecules. 2024 Sep 30;14(10):1237. doi: 10.3390/biom14101237 (PMC11506500; doi:10.3390/biom14101237)
Supplement: Supplementary file 1 [file biomolecules-14-01237-s001.zip]

Archive with 1 entries (1 files):
- biomolecules-3119194-supplementary.pdf
